# Supplementary material for: Iron-Based Biochar for Efficient Persulfate Activation and Sulfamethoxazole Degradation
Source: Int J Mol Sci. 2025 Oct 14;26(20):9971. doi: 10.3390/ijms26209971 (PMC12563551; doi:10.3390/ijms26209971)
Supplement: Supplementary file 1 [file ijms-26-09971-s001.zip]

Archive with 1 entries (1 files):
- ijms-3894009-supplementary.pdf
